# Supplementary material for: The Influence of Parental Behaviours and Socioeconomic Factors on Offspring’s Precursors of Atherosclerosis: A Systematic Review and Meta-Analysis of Observational Studies
Source: Int J Environ Res Public Health. 2025 Nov 26;22(12):1791. doi: 10.3390/ijerph22121791 (PMC12732730; doi:10.3390/ijerph22121791)
Supplement: Supplementary file 1 [file ijerph-22-01791-s001.zip]

Archive with 1 entries (1 files):
- ijerph-3859591-supplementary.pdf
